# Supplementary material for: Pan-Cancer Analysis and Experimental Validation of SOX4 as a Potential Diagnosis, Prognosis, and Immunotherapy Biomarker
Source: Cancers (Basel). 2023 Oct 31;15(21):5235. doi: 10.3390/cancers15215235 (PMC10649301; doi:10.3390/cancers15215235)
Supplement: Supplementary file 1 [file cancers-15-05235-s001.zip]

Archive with 1 entries (1 files):
- cancers-2617833-supplementary.pdf
